# Supplementary material for: Increased fecundity of Aphis fabae on Vicia faba plants following seed or leaf inoculation with the entomopathogenic fungus Beauveria bassiana
Source: PLoS One. 2019 Oct 7;14(10):e0223616. doi: 10.1371/journal.pone.0223616 (PMC6779261; doi:10.1371/journal.pone.0223616)
Supplement: S1 Dataset — (XLSX) [file pone.0223616.s001.xlsx]

## Sheet: No alates
treatment	nymphs	generation	rep	plant
Spray	12	1	1	1
Spray	13	1	1	1
Spray		1	1	2
Spray		1	1	2
Spray	15	1	1	3
Spray	17	1	1	3
Spray	15	1	1	4
Spray		1	1	4
Spray	19	1	1	5
Spray		1	1	5
Spray	21	1	1	6
Spray	17	1	1	6
Spray	14	1	1	7
Spray	16	1	1	7
Spray		1	1	8
Spray		1	1	8
Spray		1	1	9
Spray		1	1	9
Spray	18	1	1	10
Spray	15	1	1	10
Spray	18	1	1	11
Spray	16	1	1	11
Spray	19	1	1	12
Spray	10	1	1	12
Endo		1	1	13
Endo		1	1	13
Endo	17	1	1	14
Endo	16	1	1	14
Endo	18	1	1	15
Endo	24	1	1	15
Endo	19	1	1	16
Endo	19	1	1	16
Endo		1	1	17
Endo	13	1	1	17
Endo		1	1	18
Endo		1	1	18
Endo	26	1	1	19
Endo	15	1	1	19
Endo	15	1	1	20
Endo	18	1	1	20
Endo		1	1	21
Endo		1	1	21
Endo		1	1	22
Endo	16	1	1	22
Endo	18	1	1	23
Endo	15	1	1	23
Endo		1	1	24
Endo	17	1	1	24
Control	24	1	1	25
Control	16	1	1	25
Control		1	1	26
Control		1	1	26
Control	11	1	1	27
Control	13	1	1	27
Control	10	1	1	28
Control		1	1	28
Control		1	1	29
Control		1	1	29
Control	14	1	1	30
Control	11	1	1	30
Control		1	1	31
Control		1	1	31
Control	12	1	1	32
Control	17	1	1	32
Control	13	1	1	33
Control	21	1	1	33
Control		1	1	34
Control		1	1	34
Control	15	1	1	35
Control	16	1	1	35
Control		1	1	36
Control		1	1	36
Spray	30	2	1	37
Spray	20	2	1	37
Spray	24	2	1	38
Spray	15	2	1	38
Spray	14	2	1	39
Spray	21	2	1	39
Spray	18	2	1	40
Spray	5	2	1	40
Spray	18	2	1	41
Spray	16	2	1	41
Spray	16	2	1	42
Spray	20	2	1	42
Spray	24	2	1	43
Spray	13	2	1	43
Spray	22	2	1	44
Spray	25	2	1	44
Spray	23	2	1	45
Spray	20	2	1	45
Spray	23	2	1	46
Spray	16	2	1	46
Spray	14	2	1	47
Spray	20	2	1	47
Spray	12	2	1	48
Spray	18	2	1	48
Endo	17	2	1	49
Endo	21	2	1	49
Endo	14	2	1	50
Endo	16	2	1	50
Endo	14	2	1	51
Endo	8	2	1	51
Endo	9	2	1	52
Endo	14	2	1	52
Endo	21	2	1	53
Endo	17	2	1	53
Endo	17	2	1	54
Endo	18	2	1	54
Endo	14	2	1	55
Endo	17	2	1	55
Endo	14	2	1	56
Endo	18	2	1	56
Endo	14	2	1	57
Endo	16	2	1	57
Endo	16	2	1	58
Endo	16	2	1	58
Endo	15	2	1	59
Endo	15	2	1	59
Endo		2	1	60
Endo		2	1	60
Control	8	2	1	61
Control	14	2	1	61
Control	8	2	1	62
Control	10	2	1	62
Control	10	2	1	63
Control	16	2	1	63
Control	10	2	1	64
Control	15	2	1	64
Control	16	2	1	65
Control	8	2	1	65
Control	7	2	1	66
Control	14	2	1	66
Control		2	1	67
Control		2	1	67
Control	10	2	1	68
Control		2	1	68
Control	7	2	1	69
Control	8	2	1	69
Control		2	1	70
Control		2	1	70
Control		2	1	71
Control		2	1	71
Control	12	2	1	72
Control	10	2	1	72
Spray	16	1	2	73
Spray	17	1	2	73
Spray		1	2	74
Spray		1	2	74
Spray		1	2	75
Spray		1	2	75
Spray		1	2	76
Spray	18	1	2	76
Spray	19	1	2	77
Spray	10	1	2	77
Spray	21	1	2	78
Spray	17	1	2	78
Spray		1	2	79
Spray		1	2	79
Spray	21	1	2	80
Spray	16	1	2	80
Spray	17	1	2	81
Spray	12	1	2	81
Spray	21	1	2	82
Spray	21	1	2	82
Spray	28	1	2	83
Spray	20	1	2	83
Spray	12	1	2	84
Spray	22	1	2	84
Endo	27	1	2	85
Endo	21	1	2	85
Endo		1	2	86
Endo		1	2	86
Endo	22	1	2	87
Endo	19	1	2	87
Endo	24	1	2	88
Endo	24	1	2	88
Endo	17	1	2	89
Endo	18	1	2	89
Endo	16	1	2	90
Endo	17	1	2	90
Endo	21	1	2	91
Endo	18	1	2	91
Endo	15	1	2	92
Endo	23	1	2	92
Endo		1	2	93
Endo		1	2	93
Endo	22	1	2	94
Endo	21	1	2	94
Endo	21	1	2	95
Endo	17	1	2	95
Endo	23	1	2	96
Endo	17	1	2	96
Control	23	1	2	97
Control	17	1	2	97
Control		1	2	98
Control		1	2	98
Control		1	2	99
Control	22	1	2	99
Control	13	1	2	100
Control	24	1	2	100
Control	27	1	2	101
Control	24	1	2	101
Control		1	2	102
Control		1	2	102
Control	17	1	2	103
Control	21	1	2	103
Control	21	1	2	104
Control	16	1	2	104
Control	14	1	2	105
Control	18	1	2	105
Control	16	1	2	106
Control	25	1	2	106
Control	13	1	2	107
Control	12	1	2	107
Control	11	1	2	108
Control	16	1	2	108
Spray		2	2	109
Spray		2	2	109
Spray		2	2	110
Spray		2	2	110
Spray		2	2	111
Spray		2	2	111
Spray		2	2	112
Spray		2	2	112
Spray		2	2	113
Spray		2	2	113
Spray		2	2	114
Spray		2	2	114
Spray		2	2	115
Spray		2	2	115
Spray		2	2	116
Spray		2	2	116
Spray		2	2	117
Spray		2	2	117
Spray		2	2	118
Spray	20	2	2	118
Spray		2	2	119
Spray	17	2	2	119
Spray		2	2	120
Spray		2	2	120
Endo	17	2	2	121
Endo	19	2	2	121
Endo		2	2	122
Endo		2	2	122
Endo		2	2	123
Endo		2	2	123
Endo	19	2	2	124
Endo	20	2	2	124
Endo		2	2	125
Endo		2	2	125
Endo	15	2	2	126
Endo		2	2	126
Endo		2	2	127
Endo	22	2	2	127
Endo		2	2	128
Endo		2	2	128
Endo	18	2	2	129
Endo	14	2	2	129
Endo		2	2	130
Endo		2	2	130
Endo	18	2	2	131
Endo		2	2	131
Endo	16	2	2	132
Endo	16	2	2	132
Control	19	2	2	133
Control		2	2	133
Control	19	2	2	134
Control	24	2	2	134
Control		2	2	135
Control		2	2	135
Control		2	2	136
Control		2	2	136
Control		2	2	137
Control		2	2	137
Control		2	2	138
Control		2	2	138
Control		2	2	139
Control		2	2	139
Control		2	2	140
Control	13	2	2	140
Control		2	2	141
Control		2	2	141
Control		2	2	142
Control	19	2	2	142
Control		2	2	143
Control	16	2	2	143
Control	17	2	2	144
Control	19	2	2	144
Spray		1	3	145
Spray	11	1	3	145
Spray	12	1	3	146
Spray	9	1	3	146
Spray	12	1	3	147
Spray	14	1	3	147
Spray		1	3	148
Spray		1	3	148
Spray		1	3	149
Spray	9	1	3	149
Spray		1	3	150
Spray	11	1	3	150
Spray	15	1	3	151
Spray	15	1	3	151
Spray	8	1	3	152
Spray	9	1	3	152
Spray		1	3	153
Spray	12	1	3	153
Spray		1	3	154
Spray		1	3	154
Spray		1	3	155
Spray		1	3	155
Spray	10	1	3	156
Spray	10	1	3	156
Endo	9	1	3	157
Endo	8	1	3	157
Endo	8	1	3	158
Endo	10	1	3	158
Endo		1	3	159
Endo		1	3	159
Endo	9	1	3	160
Endo	8	1	3	160
Endo		1	3	161
Endo		1	3	161
Endo	10	1	3	162
Endo	10	1	3	162
Endo		1	3	163
Endo		1	3	163
Endo	11	1	3	164
Endo	13	1	3	164
Endo	15	1	3	165
Endo	16	1	3	165
Endo	10	1	3	166
Endo	12	1	3	166
Endo	10	1	3	167
Endo	8	1	3	167
Endo	9	1	3	168
Endo		1	3	168
Control	8	1	3	169
Control	8	1	3	169
Control		1	3	170
Control		1	3	170
Control	10	1	3	171
Control	9	1	3	171
Control		1	3	172
Control		1	3	172
Control	11	1	3	173
Control	10	1	3	173
Control	8	1	3	174
Control	4	1	3	174
Control		1	3	175
Control		1	3	175
Control	10	1	3	176
Control	10	1	3	176
Control	11	1	3	177
Control	13	1	3	177
Control	11	1	3	178
Control	5	1	3	178
Control	10	1	3	179
Control	11	1	3	179
Control	11	1	3	180
Control	8	1	3	180
Spray	12	2	3	181
Spray	10	2	3	181
Spray	15	2	3	182
Spray	22	2	3	182
Spray	14	2	3	183
Spray	17	2	3	183
Spray		2	3	184
Spray		2	3	184
Spray		2	3	185
Spray		2	3	185
Spray	13	2	3	186
Spray	0	2	3	186
Spray	21	2	3	187
Spray		2	3	187
Spray	8	2	3	188
Spray	8	2	3	188
Spray	10	2	3	189
Spray	19	2	3	189
Spray	16	2	3	190
Spray	17	2	3	190
Spray	14	2	3	191
Spray	17	2	3	191
Spray		2	3	192
Spray		2	3	192
Endo		2	3	193
Endo	3	2	3	193
Endo	8	2	3	194
Endo	12	2	3	194
Endo		2	3	195
Endo		2	3	195
Endo		2	3	196
Endo		2	3	196
Endo		2	3	197
Endo		2	3	197
Endo		2	3	198
Endo		2	3	198
Endo		2	3	199
Endo		2	3	199
Endo		2	3	200
Endo		2	3	200
Endo	13	2	3	201
Endo	14	2	3	201
Endo		2	3	202
Endo		2	3	202
Endo		2	3	203
Endo		2	3	203
Endo		2	3	204
Endo		2	3	204
Control	5	2	3	205
Control	14	2	3	205
Control	8	2	3	206
Control		2	3	206
Control		2	3	207
Control		2	3	207
Control	13	2	3	208
Control	13	2	3	208
Control	10	2	3	209
Control	9	2	3	209
Control		2	3	210
Control		2	3	210
Control		2	3	211
Control		2	3	211
Control		2	3	212
Control		2	3	212
Control		2	3	213
Control		2	3	213
Control		2	3	214
Control		2	3	214
Control	8	2	3	215
Control	4	2	3	215
Control		2	3	216
Control		2	3	216
Spray	8	1	4	217
Spray	16	1	4	217
Spray	8	1	4	218
Spray	12	1	4	218
Spray	19	1	4	219
Spray		1	4	219
Spray		1	4	220
Spray	9	1	4	220
Spray	10	1	4	221
Spray	6	1	4	221
Spray		1	4	222
Spray		1	4	222
Spray	9	1	4	223
Spray	10	1	4	223
Spray		1	4	224
Spray		1	4	224
Spray		1	4	225
Spray		1	4	225
Spray	4	1	4	226
Spray	14	1	4	226
Spray	8	1	4	227
Spray	8	1	4	227
Spray	17	1	4	228
Spray	16	1	4	228
Endo	14	1	4	229
Endo	12	1	4	229
Endo		1	4	230
Endo		1	4	230
Endo	13	1	4	231
Endo	8	1	4	231
Endo		1	4	232
Endo	14	1	4	232
Endo		1	4	233
Endo		1	4	233
Endo		1	4	234
Endo		1	4	234
Endo		1	4	235
Endo	10	1	4	235
Endo		1	4	236
Endo		1	4	236
Endo		1	4	237
Endo		1	4	237
Endo	9	1	4	238
Endo	11	1	4	238
Endo	10	1	4	239
Endo	16	1	4	239
Endo		1	4	240
Endo		1	4	240
Control		1	4	241
Control	10	1	4	241
Control	11	1	4	242
Control	14	1	4	242
Control	17	1	4	243
Control	21	1	4	243
Control	10	1	4	244
Control	16	1	4	244
Control	15	1	4	245
Control	15	1	4	245
Control		1	4	246
Control		1	4	246
Control	6	1	4	247
Control	8	1	4	247
Control	12	1	4	248
Control	6	1	4	248
Control	12	1	4	249
Control	16	1	4	249
Control	15	1	4	250
Control	15	1	4	250
Control		1	4	251
Control		1	4	251
Control		1	4	252
Control		1	4	252
Spray		2	4	253
Spray	19	2	4	253
Spray	20	2	4	254
Spray	18	2	4	254
Spray	16	2	4	255
Spray	19	2	4	255
Spray	17	2	4	256
Spray		2	4	256
Spray	13	2	4	257
Spray	20	2	4	257
Spray		2	4	258
Spray	19	2	4	258
Spray	16	2	4	259
Spray	14	2	4	259
Spray	16	2	4	260
Spray		2	4	260
Spray	11	2	4	261
Spray	12	2	4	261
Spray	14	2	4	262
Spray		2	4	262
Spray	20	2	4	623
Spray	19	2	4	263
Spray	14	2	4	264
Spray		2	4	264
Endo	6	2	4	265
Endo	26	2	4	265
Endo	8	2	4	266
Endo	8	2	4	266
Endo	16	2	4	267
Endo	19	2	4	267
Endo	29	2	4	268
Endo	19	2	4	268
Endo	12	2	4	269
Endo	9	2	4	269
Endo		2	4	270
Endo		2	4	270
Endo	9	2	4	271
Endo	8	2	4	271
Endo	10	2	4	272
Endo	13	2	4	272
Endo	8	2	4	273
Endo		2	4	273
Endo	15	2	4	274
Endo	7	2	4	274
Endo	20	2	4	275
Endo		2	4	275
Endo	10	2	4	276
Endo	14	2	4	276
Control		2	4	277
Control		2	4	277
Control		2	4	278
Control		2	4	278
Control	12	2	4	279
Control	9	2	4	279
Control		2	4	280
Control		2	4	280
Control		2	4	281
Control		2	4	281
Control		2	4	282
Control		2	4	282
Control		2	4	283
Control		2	4	283
Control		2	4	284
Control		2	4	284
Control		2	4	285
Control		2	4	285
Control	14	2	4	286
Control	10	2	4	286
Control		2	4	287
Control		2	4	287
Control	14	2	4	288
Control		2	4	288

## Sheet: 180627_finalaphidfecundity_with
treatment	nymphs	generation	rep	plant	dead	alate
Spray	12	1	1	1	no	no
Spray	13	1	1	1	no	no
Spray		1	1	2
Spray		1	1	2
Spray	15	1	1	3	no	no
Spray	17	1	1	3	no	no
Spray	15	1	1	4	no	no
Spray	13	1	1	4	no	yes
Spray	19	1	1	5	no	no
Spray		1	1	5
Spray	21	1	1	6	no	no
Spray	17	1	1	6	no	no
Spray	14	1	1	7	no	no
Spray	16	1	1	7	no	no
Spray		1	1	8
Spray		1	1	8
Spray		1	1	9
Spray		1	1	9
Spray	18	1	1	10	no	no
Spray	15	1	1	10	no	no
Spray	18	1	1	11	no	no
Spray	16	1	1	11	no	no
Spray	19	1	1	12	no	no
Spray	10	1	1	12	no	no
Endo		1	1	13
Endo		1	1	13
Endo	17	1	1	14	no	no
Endo	16	1	1	14	no	no
Endo	18	1	1	15	no	no
Endo	24	1	1	15	no	no
Endo	19	1	1	16	no	no
Endo	19	1	1	16	no	no
Endo	2	1	1	17	no	yes
Endo	13	1	1	17	no	no
Endo		1	1	18
Endo		1	1	18
Endo	26	1	1	19	no	no
Endo	15	1	1	19	no	no
Endo	15	1	1	20	no	no
Endo	18	1	1	20	no	no
Endo		1	1	21
Endo		1	1	21
Endo	7	1	1	22	no	yes
Endo	16	1	1	22	no	no
Endo	18	1	1	23	no	no
Endo	15	1	1	23	no	no
Endo	4	1	1	24	no	yes
Endo	17	1	1	24	no	no
Control	24	1	1	25	no	no
Control	16	1	1	25	no	no
Control		1	1	26
Control		1	1	26
Control	11	1	1	27	no	no
Control	13	1	1	27	no	no
Control	10	1	1	28	no	no
Control	0	1	1	28	no	yes
Control		1	1	29
Control		1	1	29
Control	14	1	1	30	no	no
Control	11	1	1	30	no	no
Control	2	1	1	31	no	yes
Control	4	1	1	31	no	yes
Control	12	1	1	32	no	no
Control	17	1	1	32	no	no
Control	13	1	1	33	no	no
Control	21	1	1	33	no	no
Control	3	1	1	34	no	yes
Control	1	1	1	34	no	yes
Control	15	1	1	35	no	no
Control	16	1	1	35	no	no
Control		1	1	36
Control		1	1	36
Spray	30	2	1	37	no	no
Spray	20	2	1	37	no	no
Spray	24	2	1	38	no	no
Spray	15	2	1	38	no	no
Spray	14	2	1	39	no	no
Spray	21	2	1	39	no	no
Spray	18	2	1	40	no	no
Spray	5	2	1	40	no	no
Spray	18	2	1	41	no	no
Spray	16	2	1	41	no	no
Spray	16	2	1	42	no	no
Spray	20	2	1	42	no	no
Spray	24	2	1	43	no	no
Spray	13	2	1	43	no	no
Spray	22	2	1	44	no	no
Spray	25	2	1	44	no	no
Spray	23	2	1	45	no	no
Spray	20	2	1	45	no	no
Spray	23	2	1	46	no	no
Spray	16	2	1	46	no	no
Spray	14	2	1	47	no	no
Spray	20	2	1	47	no	no
Spray	12	2	1	48	no	no
Spray	18	2	1	48	no	no
Endo	17	2	1	49	no	no
Endo	21	2	1	49	no	no
Endo	14	2	1	50	no	no
Endo	16	2	1	50	no	no
Endo	14	2	1	51	no	no
Endo	8	2	1	51	no	no
Endo	9	2	1	52	no	no
Endo	14	2	1	52	no	no
Endo	21	2	1	53	no	no
Endo	17	2	1	53	no	no
Endo	17	2	1	54	no	no
Endo	18	2	1	54	no	no
Endo	14	2	1	55	no	no
Endo	17	2	1	55	no	no
Endo	14	2	1	56	no	no
Endo	18	2	1	56	no	no
Endo	14	2	1	57	no	no
Endo	16	2	1	57	no	no
Endo	16	2	1	58	no	no
Endo	16	2	1	58	no	no
Endo	15	2	1	59	no	no
Endo	15	2	1	59	no	no
Endo		2	1	60
Endo		2	1	60
Control	8	2	1	61	no	no
Control	14	2	1	61	no	no
Control	8	2	1	62	no	no
Control	10	2	1	62	no	no
Control	10	2	1	63	no	no
Control	16	2	1	63	no	no
Control	10	2	1	64	no	no
Control	15	2	1	64	no	no
Control	16	2	1	65	no	no
Control	8	2	1	65	no	no
Control	7	2	1	66	no	no
Control	14	2	1	66	no	no
Control		2	1	67
Control		2	1	67
Control	10	2	1	68	no	no
Control	9	2	1	68	no	yes
Control	7	2	1	69	no	no
Control	8	2	1	69	no	no
Control	1	2	1	70	no	yes
Control	0	2	1	70	no	yes
Control		2	1	71
Control		2	1	71
Control	12	2	1	72	no	no
Control	10	2	1	72	no	no
Spray	16	1	2	73	no	no
Spray	17	1	2	73	no	no
Spray		1	2	74
Spray		1	2	74
Spray		1	2	75
Spray		1	2	75
Spray		1	2	76
Spray	18	1	2	76	no	no
Spray	19	1	2	77	no	no
Spray	10	1	2	77	no	no
Spray	21	1	2	78	no	no
Spray	17	1	2	78	no	no
Spray		1	2	79
Spray		1	2	79
Spray	21	1	2	80	no	no
Spray	16	1	2	80	no	no
Spray	17	1	2	81	no	no
Spray	12	1	2	81	no	no
Spray	21	1	2	82	no	no
Spray	21	1	2	82	no	no
Spray	28	1	2	83	no	no
Spray	20	1	2	83	no	no
Spray	12	1	2	84	no	no
Spray	22	1	2	84	no	no
Endo	27	1	2	85	no	no
Endo	21	1	2	85	no	no
Endo		1	2	86
Endo		1	2	86
Endo	22	1	2	87	no	no
Endo	19	1	2	87	no	no
Endo	24	1	2	88	no	no
Endo	24	1	2	88	no	no
Endo	17	1	2	89	no	no
Endo	18	1	2	89	no	no
Endo	16	1	2	90	no	no
Endo	17	1	2	90	no	no
Endo	21	1	2	91	no	no
Endo	18	1	2	91	no	no
Endo	15	1	2	92	no	no
Endo	23	1	2	92	no	no
Endo		1	2	93
Endo		1	2	93
Endo	22	1	2	94	no	no
Endo	21	1	2	94	no	no
Endo	21	1	2	95	no	no
Endo	17	1	2	95	no	no
Endo	23	1	2	96	no	no
Endo	17	1	2	96	no	no
Control	23	1	2	97	no	no
Control	17	1	2	97	no	no
Control		1	2	98
Control		1	2	98
Control		1	2	99
Control	22	1	2	99	no	no
Control	13	1	2	100	no	no
Control	24	1	2	100	no	no
Control	27	1	2	101	no	no
Control	24	1	2	101	no	no
Control		1	2	102
Control		1	2	102
Control	17	1	2	103	no	no
Control	21	1	2	103	no	no
Control	21	1	2	104	no	no
Control	16	1	2	104	no	no
Control	14	1	2	105	no	no
Control	18	1	2	105	no	no
Control	16	1	2	106	no	no
Control	25	1	2	106	no	no
Control	13	1	2	107	no	no
Control	12	1	2	107	no	no
Control	11	1	2	108	no	no
Control	16	1	2	108	no	no
Spray	6	2	2	109	no	yes
Spray	10	2	2	109	no	yes
Spray	14	2	2	110	no	yes
Spray	17	2	2	110	no	yes
Spray	1	2	2	111	no	yes
Spray	14	2	2	111	no	yes
Spray	4	2	2	112	no	yes
Spray	10	2	2	112	no	yes
Spray	10	2	2	113	no	yes
Spray	3	2	2	113	no	yes
Spray	14	2	2	114	no	yes
Spray	8	2	2	114	no	yes
Spray	0	2	2	115	no	yes
Spray	6	2	2	115	no	yes
Spray	4	2	2	116	no	yes
Spray	14	2	2	116	no	yes
Spray	5	2	2	117	no	yes
Spray	7	2	2	117	no	yes
Spray	4	2	2	118	no	yes
Spray	20	2	2	118	no	no
Spray	13	2	2	119	no	yes
Spray	17	2	2	119	no	no
Spray	2	2	2	120	no	yes
Spray	5	2	2	120	no	yes
Endo	17	2	2	121	no	no
Endo	19	2	2	121	no	no
Endo	15	2	2	122	no	yes
Endo	8	2	2	122	no	yes
Endo	13	2	2	123	no	yes
Endo	2	2	2	123	no	yes
Endo	19	2	2	124	no	no
Endo	20	2	2	124	no	no
Endo	5	2	2	125	no	yes
Endo	1	2	2	125	no	yes
Endo	15	2	2	126	no	no
Endo	9	2	2	126	no	yes
Endo	14	2	2	127	no	yes
Endo	22	2	2	127	no	no
Endo	0	2	2	128	no	yes
Endo	2	2	2	128	no	yes
Endo	18	2	2	129	no	no
Endo	14	2	2	129	no	no
Endo	10	2	2	130	no	yes
Endo	11	2	2	130	no	yes
Endo	18	2	2	131	no	no
Endo	0	2	2	131	no	yes
Endo	16	2	2	132	no	no
Endo	16	2	2	132	no	no
Control	19	2	2	133	no	no
Control	3	2	2	133	no	yes
Control	19	2	2	134	no	no
Control	24	2	2	134	no	no
Control	10	2	2	135	no	yes
Control	2	2	2	135	no	yes
Control	1	2	2	136	no	yes
Control	6	2	2	136	no	yes
Control	9	2	2	137	no	yes
Control	14	2	2	137	no	yes
Control	15	2	2	138	no	yes
Control	13	2	2	138	no	yes
Control	2	2	2	139	no	yes
Control	1	2	2	139	no	yes
Control	5	2	2	140	no	yes
Control	13	2	2	140	no	no
Control	10	2	2	141	no	yes
Control	5	2	2	141	no	yes
Control	15	2	2	142	no	yes
Control	19	2	2	142	no	no
Control	17	2	2	143	no	yes
Control	16	2	2	143	no	no
Control	17	2	2	144	no	no
Control	19	2	2	144	no	no
Spray		1	3	145
Spray	11	1	3	145	no	no
Spray	12	1	3	146	no	no
Spray	9	1	3	146	no	no
Spray	12	1	3	147	no	no
Spray	14	1	3	147	no	no
Spray		1	3	148
Spray		1	3	148
Spray	0	1	3	149	yes	no
Spray	9	1	3	149	no	no
Spray		1	3	150
Spray	11	1	3	150	no	no
Spray	15	1	3	151	no	no
Spray	15	1	3	151	no	no
Spray	8	1	3	152	no	no
Spray	9	1	3	152	no	no
Spray		1	3	153
Spray	12	1	3	153	no	no
Spray		1	3	154
Spray		1	3	154
Spray		1	3	155
Spray		1	3	155
Spray	10	1	3	156	no	no
Spray	10	1	3	156	no	no
Endo	9	1	3	157	no	no
Endo	8	1	3	157	no	no
Endo	8	1	3	158	no	no
Endo	10	1	3	158	no	no
Endo		1	3	159
Endo		1	3	159
Endo	9	1	3	160	no	no
Endo	8	1	3	160	no	no
Endo		1	3	161
Endo		1	3	161
Endo	10	1	3	162	no	no
Endo	10	1	3	162	no	no
Endo		1	3	163
Endo		1	3	163
Endo	11	1	3	164	no	no
Endo	13	1	3	164	no	no
Endo	15	1	3	165	no	no
Endo	16	1	3	165	no	no
Endo	10	1	3	166	no	no
Endo	12	1	3	166	no	no
Endo	10	1	3	167	no	no
Endo	8	1	3	167	no	no
Endo	9	1	3	168	no	no
Endo	1	1	3	168	no	yes
Control	8	1	3	169	no	no
Control	8	1	3	169	no	no
Control		1	3	170
Control		1	3	170
Control	10	1	3	171	no	no
Control	9	1	3	171	no	no
Control		1	3	172
Control		1	3	172
Control	11	1	3	173	no	no
Control	10	1	3	173	no	no
Control	8	1	3	174	no	no
Control	4	1	3	174	no	no
Control		1	3	175
Control		1	3	175
Control	10	1	3	176	no	no
Control	10	1	3	176	no	no
Control	11	1	3	177	no	no
Control	13	1	3	177	no	no
Control	11	1	3	178	no	no
Control	5	1	3	178	no	no
Control	10	1	3	179	no	no
Control	11	1	3	179	no	no
Control	11	1	3	180	no	no
Control	8	1	3	180	no	no
Spray	12	2	3	181	no	no
Spray	10	2	3	181	no	no
Spray	15	2	3	182	no	no
Spray	22	2	3	182	no	no
Spray	14	2	3	183	no	no
Spray	17	2	3	183	no	no
Spray		2	3	184
Spray		2	3	184
Spray		2	3	185
Spray		2	3	185
Spray	13	2	3	186	no	no
Spray	0	2	3	186	no	no
Spray	21	2	3	187	no	no
Spray		2	3	187
Spray	8	2	3	188	no	no
Spray	8	2	3	188	no	no
Spray	10	2	3	189	no	no
Spray	19	2	3	189	no	no
Spray	16	2	3	190	no	no
Spray	17	2	3	190	no	no
Spray	14	2	3	191	no	no
Spray	17	2	3	191	no	no
Spray		2	3	192
Spray		2	3	192
Endo	0	2	3	193	no	yes
Endo	3	2	3	193	no	no
Endo	8	2	3	194	no	no
Endo	12	2	3	194	no	no
Endo		2	3	195
Endo		2	3	195
Endo		2	3	196
Endo		2	3	196
Endo		2	3	197
Endo		2	3	197
Endo		2	3	198
Endo		2	3	198
Endo		2	3	199
Endo		2	3	199
Endo		2	3	200
Endo		2	3	200
Endo	13	2	3	201	no	no
Endo	14	2	3	201	no	no
Endo		2	3	202
Endo		2	3	202
Endo		2	3	203
Endo		2	3	203
Endo		2	3	204
Endo		2	3	204
Control	5	2	3	205	no	no
Control	14	2	3	205	no	no
Control	8	2	3	206	no	no
Control		2	3	206
Control		2	3	207
Control		2	3	207
Control	13	2	3	208	no	no
Control	13	2	3	208	no	no
Control	10	2	3	209	no	no
Control	9	2	3	209	no	no
Control	0	2	3	210	no	yes
Control		2	3	210
Control		2	3	211
Control		2	3	211
Control		2	3	212
Control		2	3	212
Control		2	3	213
Control		2	3	213
Control		2	3	214
Control		2	3	214
Control	8	2	3	215	no	no
Control	4	2	3	215	no	no
Control		2	3	216
Control		2	3	216
Spray	8	1	4	217	no	no
Spray	16	1	4	217	no	no
Spray	8	1	4	218	no	no
Spray	12	1	4	218	no	no
Spray	19	1	4	219	no	no
Spray		1	4	219
Spray		1	4	220
Spray	9	1	4	220	no	no
Spray	10	1	4	221	no	no
Spray	6	1	4	221	no	no
Spray		1	4	222
Spray		1	4	222
Spray	9	1	4	223	no	no
Spray	10	1	4	223	no	no
Spray		1	4	224
Spray		1	4	224
Spray		1	4	225
Spray		1	4	225
Spray	4	1	4	226	no	no
Spray	14	1	4	226	no	no
Spray	8	1	4	227	no	no
Spray	8	1	4	227	no	no
Spray	17	1	4	228	no	no
Spray	16	1	4	228	no	no
Endo	14	1	4	229	no	no
Endo	12	1	4	229	no	no
Endo		1	4	230
Endo		1	4	230
Endo	13	1	4	231	no	no
Endo	8	1	4	231	no	no
Endo		1	4	232
Endo	14	1	4	232	no	no
Endo		1	4	233
Endo		1	4	233
Endo		1	4	234
Endo		1	4	234
Endo		1	4	235
Endo	10	1	4	235	no	no
Endo		1	4	236
Endo		1	4	236
Endo		1	4	237
Endo		1	4	237
Endo	9	1	4	238	no	no
Endo	11	1	4	238	no	no
Endo	10	1	4	239	no	no
Endo	16	1	4	239	no	no
Endo		1	4	240
Endo		1	4	240
Control		1	4	241
Control	10	1	4	241	no	no
Control	11	1	4	242	no	no
Control	14	1	4	242	no	no
Control	17	1	4	243	no	no
Control	21	1	4	243	no	no
Control	10	1	4	244	no	no
Control	16	1	4	244	no	no
Control	15	1	4	245	no	no
Control	15	1	4	245	no	no
Control		1	4	246
Control		1	4	246
Control	6	1	4	247	no	no
Control	8	1	4	247	no	no
Control	12	1	4	248	no	no
Control	6	1	4	248	no	no
Control	12	1	4	249	no	no
Control	16	1	4	249	no	no
Control	15	1	4	250	no	no
Control	15	1	4	250	no	no
Control		1	4	251
Control		1	4	251
Control		1	4	252
Control		1	4	252
Spray		2	4	253
Spray	19	2	4	253	no	no
Spray	20	2	4	254	no	no
Spray	18	2	4	254	no	no
Spray	16	2	4	255	no	no
Spray	19	2	4	255	no	no
Spray	17	2	4	256	no	no
Spray		2	4	256
Spray	13	2	4	257	no	no
Spray	20	2	4	257	no	no
Spray		2	4	258
Spray	19	2	4	258	no	no
Spray	16	2	4	259	no	no
Spray	14	2	4	259	no	no
Spray	16	2	4	260	no	no
Spray		2	4	260
Spray	11	2	4	261	no	no
Spray	12	2	4	261	no	no
Spray	14	2	4	262	no	no
Spray		2	4	262
Spray	20	2	4	623	no	no
Spray	19	2	4	263	no	no
Spray	14	2	4	264	no	no
Spray		2	4	264
Endo	6	2	4	265	no	no
Endo	26	2	4	265	no	no
Endo	8	2	4	266	no	no
Endo	8	2	4	266	no	no
Endo	16	2	4	267	no	no
Endo	19	2	4	267	no	no
Endo	29	2	4	268	no	no
Endo	19	2	4	268	no	no
Endo	12	2	4	269	no	no
Endo	9	2	4	269	no	no
Endo		2	4	270
Endo		2	4	270
Endo	9	2	4	271	no	no
Endo	8	2	4	271	no	no
Endo	10	2	4	272	no	no
Endo	13	2	4	272	no	no
Endo	8	2	4	273	no	no
Endo		2	4	273
Endo	15	2	4	274	no	no
Endo	7	2	4	274	no	no
Endo	20	2	4	275	no	no
Endo		2	4	275
Endo	10	2	4	276	no	no
Endo	14	2	4	276	no	no
Control		2	4	277
Control		2	4	277
Control		2	4	278
Control		2	4	278
Control	12	2	4	279	no	no
Control	9	2	4	279	no	no
Control		2	4	280
Control		2	4	280
Control		2	4	281
Control		2	4	281
Control		2	4	282
Control		2	4	282
Control		2	4	283
Control		2	4	283
Control		2	4	284
Control		2	4	284
Control		2	4	285
Control		2	4	285
Control	14	2	4	286	no	no
Control	10	2	4	286	no	no
Control		2	4	287
Control		2	4	287
Control	14	2	4	288	no	no
Control		2	4	288
